# Supplementary material for: Access to 2-Fluorinated Aziridine-2-phosphonates from α,α-Halofluorinated β-Iminophosphonates—Spectroscopic and Theoretical Studies
Source: Molecules. 2023 Jul 22;28(14):5579. doi: 10.3390/molecules28145579 (PMC10385471; doi:10.3390/molecules28145579)
Supplement: Supplementary file 1 [file molecules-28-05579-s001.zip]

Archive with 1 entries (1 files):
- molecules-2512014-supplementary.pdf
